# Supplementary material for: Competition among Flavescence Dorée Phytoplasma Strains in the Experimental Insect Vector Euscelidius variegatus
Source: Insects. 2023 Jun 23;14(7):575. doi: 10.3390/insects14070575 (PMC10380400; doi:10.3390/insects14070575)
Supplement: Supplementary file 1 [file insects-14-00575-s001.zip]

Archive with 1 entries (1 files):
- insects-2449556-supplementary.pdf
